# Supplementary material for: Spatial Distribution of Genetic, Ploidy, and Morphological Variation of the Edaphic Steno-Endemic Alyssum moellendorfianum (Brassicaceae) from the Western Balkans
Source: Plants (Basel). 2025 Jan 7;14(2):146. doi: 10.3390/plants14020146 (PMC11769202; doi:10.3390/plants14020146)
Supplement: Supplementary file 1 [file plants-14-00146-s001.zip]

Archive with 1 entries (1 files):
- plants-3381001-supplementary.pdf
